# Supplementary material for: Diagnostic Methods for the Prenatal Detection of Cleft Lip and Palate: A Systematic Review
Source: J Clin Med. 2024 Apr 3;13(7):2090. doi: 10.3390/jcm13072090 (PMC11012824; doi:10.3390/jcm13072090)
Supplement: Supplementary file 1 [file jcm-13-02090-s001.zip]

Archive with 1 entries (1 files):
- jcm-2862409-supplementary.pdf
